# Supplementary material for: Gene Expression Changes in the Spleen, Lungs, and Liver of Wistar Rats Exposed to β-Emitted 31SiO2 Particles
Source: Int J Mol Sci. 2025 Mar 17;26(6):2693. doi: 10.3390/ijms26062693 (PMC11942150; doi:10.3390/ijms26062693)
Supplement: Supplementary file 1 [file ijms-26-02693-s001.zip]

Archive with 4 entries (4 files):
- TableS4.pdf
- TableS1.pdf
- TableS3.pdf
- TableS2.pdf
